# Supplementary material for: Artificial intelligence for venous thromboembolism risk stratification in surgical patients: a systematic review
Source: J Thromb Thrombolysis. 2026 Mar 6;59(5):1298–312. doi: 10.1007/s11239-026-03257-9 (PMC13331843; doi:10.1007/s11239-026-03257-9)
Supplement: Supplementary file 2 — Supplementary Material 2 [file 11239_2026_3257_MOESM2_ESM.xlsx]

## Sheet: Table 1
Study ID	Country	Indication for Intervention	Characteristics of Surgery	Total, N	Outcomes:	VTE Incidence	DVT Incidence	PE Incidence	Mean Follow up Time
Abbasi 2024	USA	Cardiac surgery requiring cardiopulmonary bypass	Cardiac surgery, unspecified	662772	VTE	0.012	NR	NR	NR
Ali 2024	USA	Obesity	Roux-en-Y gastric bypass	6526	VTE	0.0084	NR	NR	<30 days from Discharge
Arvind 2018	USA	Cervical spine disorders requiring anterior cervical discectomy and fusion (ACDF)	Anterior cervical discectomy and fusion (ACDF)	20879	VTE	0.003	NR	NR	NR
Bihorac 2019	USA	Disease processes NR	Surgical intervention NR	51457	VTE	0.029	NR	NR	NR
Chen 2022	China	NR	Total Knee Arthroplasty (TKA)	100	DVT	NR	0.4	NR	Inpatient
Chen 2024 (1)	China	acute appendicitis acute cholecystitis hernia (including intra-abdominal and extra-abdominal hernias), acute intestinal obstruction, peptic ulcer perforation (gastric or duodenal ulcer perforation) mesenteric arterial thrombosis acute colonic diverticulitis ulcerative colitis	Abdominal related emergency general surgery	10993	VTE	0.056	NR	NR	NR
Chen 2024 (2)	China	Accessory surgery, total hysterectomy, uterine fibroid, laparoscopic gynecological malignant tumor surgery	Gynecological laparoscopy	489	DVT		0.0838		NR
Datta 2020	USA	Patients undergoing inpatient surgery	Surgical intervention NR	52529	VTE	0.08	NR	NR	Inpatient
Ding 2023	China	Hip disease, unspecified	Total Hip arthroplasty	1481	VTE	0.0513	NR	NR	Inpatient
Gowd 2019	USA	Osteoarthritis, rheumatoid arthritis, posttraumatic/instability arthropathy, avascular necrosis, and fracture	Anatomic and reverse total shoulder arthroplasty (aTSA and rTSA)	17119	DVT, PE	NR	0.0034	0.0032	<30 days from Discharge
HarrisAHS 2019	USA	NR	Nonemergent primary total hip arthroplasties(THAs) and total knee arthroplasties (TKAs)	107792	VTE	0.0115	NR	NR	Other: 30 Days
He 2021	China	Trauma	NR	903	VTE	0.214	NR	NR	Inpatient
Hopkins 2023	USA	NR	Spine surgery	6869	VTE	NR	NR	NR	Other: <30 days post-op
Kim 2018 (1)	USA	Adult scoliosis (progression of childhood scoliosis), degenerative scoliosis, sagittal and coronal imbalance, and iatrogenic deformity (with or without spinal stenosis)	Surgery for adult spinal deformity (ASD)	5818	VTE	0.02	NR	NR	NR
Kim 2018 (2)	USA	Various degenerative conditions of the lumbar spine	Posterior lumbar spine fusion	22629	VTE	0.0098	NR	NR	Other: <30 days post-op
Lin 2024	China	Cervical Cancer Uterine Cancer Ovarian Cancer	Hysterectomy	1087	VTE	0.06	NR	NR	<30 days post-op
Liu 2023 (1)	China	NR	Neurosurgery not otherwise specified	5867	VTE	0.2652	NR	NR	NR
Liu 2023 (2)	China	Gastric Cancer	Radical gastrectomy (open or laparoscopic-assisted)	1239	VTE	0.0864	NR	NR	NR
Lopez 2023	USA	ACL tear	Elective ACL reconstruction	21636	DVT	NR	0.005	NR	<30 days from Discharge
Ma 2021	China	NR	NR	Orthopedics: 5221 Surgery: 2856	VTE	Orthopedics: 8.9%. Surgery: 15.4%	NR	NR	Inpatient
Ma 2022	China	NR	NR	9213	VTE	0.126	NR	NR
Nudel 2021	USA	Obesity and associated metabolic diseases	Elective laparoscopic gastric bypass or sleeve gastrectomy	436807	VTE	0.0046	NR	NR	<30 days from Discharge
Qiao 2023	China	Sellar region tumors (including pituitary adenoma, craniopharyngioma, tuberculum sellae meningioma, chordoma, and cystic lesions)	NR	3818	VTE	0.032	NR	NR	31-90 days from Discharge
Qin 2023	China	Colorectal Carcinoma	Surgery on the primary tumor site with curative intent, not otherwise specified	1191	VTE	0.108	NR	NR	<30 days post-op
RasouliDezfouli 2022	USA	Hip or Knee replacement	Major Orthopedic surgery, NR	541354	VTE	0.0075	NR	NR	Other: <30 days post-op
Ren 2022	USA	NR	All major inpatient surgeries included; specific types not detailed.	74417	VTE	0.056	NR	NR	NR
Shohat 2023	USA	NR	primary and revision total hip (THA) and knee arthroplasty (TKA)	35963	VTE	0.0086	NR	NR	Minimum 90-day follow up
Wang 2022	China	NR	NR	81505	VTE	0.00686	NR	NR	NR
Wang 2023 (1)	USA	Degenerative spinal pathology	Posterior Lumbar Fusion	13500	VTE	0.0095	NR	NR	<30 days from Discharge
Wang 2023 (2)	China	NR	Included total knee arthroplasty (TKA) and total hip arthroplasty (THA).	6897	DVT	NR	0.168	NR	Inpatient
Wei 2024	China	Lower limb fracture	NR	4424	DVT	NR	0.0468	NR	NR
Xue 2021	USA	NR	NR	111888	DVT, PE	NR	0.013	0.005	Within 7 days
Yan 2023	China	Inguinal Hernia	Inguinal hernia surgery (elective and emergency cases included).	1600	VTE	0.01	NR	NR	Inpatient
Zhang 2024	China	Gastrointestinal Tumors	NR	845	DVT	NR	0.18	NR	Other: 14 days post-op
