# Supplementary material for: Artificial intelligence for venous thromboembolism risk stratification in surgical patients: a systematic review
Source: J Thromb Thrombolysis. 2026 Mar 6;59(5):1298–312. doi: 10.1007/s11239-026-03257-9 (PMC13331843; doi:10.1007/s11239-026-03257-9)
Supplement: Supplementary file 3 — Supplementary Material 3 [file 11239_2026_3257_MOESM3_ESM.xlsx]

## Sheet: Table 2
Study ID	AI Models	Data Input	Varaible Collection Timing	Training Cohort	Testing Cohort	Missing Data	Internal Validation method	External Validation method	Top Performing AI model	AUC - AI Model	Top Performing Conventional Model	AUC - Conventional Model	Discrimination Method	Calibration Method
Abbasi 2024	Feed Forward Neural Network using TensorFlow	240 Variables	Preoperative and Intraoperative	530,217 (80%)	66277	NR	Split of Data (Random)	NR	ANN	0.92	NR	NR	AUC	0.79, method NR
Ali 2024	Supervised Machine learning	26 Variables	Preoperative	NR	NR	NR	5-fold-cross validation	NR	Supervised Machine Learning	0.79	NR	NR	AUC	Belt plots
Arvind 2018	RF; ANN; LR; SVM	6 variables Sex, age, ethnicity, diabetes mellitus, smoking history, steroid use, hx of bleeding disorders, functional status, ASA physical status classification >= III, BMI, and presence of pulmonary or cardiac comorbidities.	Preoperative	14615	6264	Cardiac complications: 4.4% VTE: 4.4% Wound complications: 4.3% Mortality: 4.4%	5-fold-cross validation	NR	ANN	0.656	ASA physical status classification	0.397	AUC	NR
Bihorac 2019	Data Transformer and Data Analytics	285 Variables	Preoperative and Intraoperative	0.8	0.2	NR	5-fold cross-validation procedure on 50 bootstrap sample	NR	MySurgeryRisk	0.79	NR	NR	AUC	Hosmer-Lemeshow
Chen 2022	XGBoost	13 Variables	Preoperative	60	40	Not reported	The TKA patients were randomly assigned into a training and testing set.	NR	XGBoost	0.832	NR	NR	AUC	NR
Chen 2024 (1)	RF; LR; SVM; XGBoost; Naive Bayes	33 Variables	Preoperative	7695	3298	0.0154	10-fold cross validation	NR	Random Forest	0.8403	ASA	0.7131	Area Under the Curve, F1 score, and sensitivity	NR
Chen 2024 (2)	RF; ANN; Generalized Linear Regression	35 clinical indicators	Preoperative	342	147	NR	Cross Validation	NR	Random Forest	0.862	Generalized Linear Regression Model (GLRM)	0.709	AUC	Calibration curves
Datta 2020	RF	367 Variables	Preoperative and Intraoperative	40,560 surgeries	11,969 surgeries	NR	5-fold cross-validation	NR	in MySurgeryRisk platform	0.83	NR	NR	AUC	NR
Ding 2023	LR; XGBoost; k Nearest Neighbor (KNN); Multilayer Perceptron Adaptive boosting Gradient boosting tree model	67 pre-operate clinical characteristics	Preoperative and Postoperative	0.7	0.3	Clinical variables with missing percentages >30% (n = 6) were excluded	10-fold cross validation	NR	XGBoost	0.982	PLOS	0.716	AUC, sensitivity, specificity	NR
Gowd 2019	RF; LR; k Nearest Neighbor (KNN); DT; Naive-Bayes Gradient boosting trees	22 Variables	Preoperative	13697	3422	NR	cross-validation	NR	Random Forest	0.58	ASA classification	0.6	AUC	NR
HarrisAHS 2019	LASSO	Preoperative demographic and clinical variables from ACS-NSQIP.	Preoperative	Not specified	Not specified	Minimal (< 1%) on all predictor variables except race-ethnicity, which was unknown or missing for 14.8% of TJAs	10-fold bootstrap validation	Using data from the Veterans Affairs Surgical Quality Improvement Program (VASQIP).	LASSO	0.613	NR	NR	AUC	Calibration Plot
He 2021	RF; LR; LASSO; Ridge Regression ElasticNet Regression Mutual Information Entropy	69 Variables	Preoperative and intra/Postoperative	NR	NR	NR, used mean values	10-fold validation	NR	LR + RF + Caprini	0.8	Caprini Risk Assessment Model	0.773	AUC, TPR, FPR, accuracy, and precision	NR
Hopkins 2023	LR; LASSO; Deep Neural Network (DNN) DNN with Synthetic minority oversampling technique (SMOTE) Gradient boosted classifier Ridge Regression Linear regression	108 database variables and 62 Preoperative variables	Preoperative	0.75	0.25	NR	Training and testing data were split (75/25) and each model was trained 100 independent times, using a randomly generated training/testing set for mean/median performance comparison as well as mean and median model weights.	None	DNN using SMOTE	0.904	NR	NR	AUC	NR
Kim 2018 (1)	ANN; LR	12 Variables	Preoperative	4,073 (70%)	1,746 (30%)	3.7% excluded from Cardiac Complication model 3.8% excluded from VTE model 3.7% excluded from Wound Complication model 3.6% excluded from Mortality model	5-fold cross-validation	NR	ANN	0.542	LR	0.547	AUC	NR
Kim 2018 (2)	ANN; LR	12 Variables	Preoperative	0.7	0.3	Cardiac complications: 4.14% VTE: 2.46% Wound complications: 3.91% Mortality: 4.46%	Split of data	NR	ANN	0.567	LR	0.588	AUC	NR
Lin 2024	LR; DT	19 Variables	Preoperative	870	217	NR	10-fold cross validation	NR	Decision Tree	0.95	Logistic Regression	0.722	AUC	NR
Liu 2023 (1)	LR; Multivariable (MLR)	67 candidate predictive factors from pre-, intra-, and Postoperative data, including clinical indices and lab results.	Preoperative	4401	1466	NR	10-fold cross validation	External validation cohort from Huashan Hospital; 2301 patients	Multivariable (MLR)	0.79	NR	NR	AUC	Calibration plot
Liu 2023 (2)	RF; SVM; XGBoost; k Nearest Neighbor (KNN)	42 Variables	Preoperative	0.7	0.3	NR	k-fold cross validation	External validation set from Wuxi Second People's Hospital	XGBoost	0.912 (0.989 in training)	NR	NR	AUC	Calibration curves
Lopez 2023	ANN; LR	age, sex, race, BMI, American Society of Anesthesiologists (ASA) classification, history of smoking, diabetes, hypertension requiring medication, wound infection, use of steroids for a chronic condition, and bleeding disorder. Perioperative data such as anesthesia type, surgery setting, and operative time.	Preoperative	17309	4327	BMI (1.6%) operative time (0.2%) ASA classification (0.06%) anesthesia type (0.02%) overnight stay (20.4%) reoperation (1.3%).	Split of Data (random)	None	ANN	0.804	Logistic Regression	0.608	AUC	Calibration Curves
Ma 2021	XGBoost	Orthopedics 17 Variables, Surgery: 40 Variables	Preoperative and intra/Postoperative	0.7	0.3	median imputation	k-fold cross validation	None	XGBoost	S: 0.7827 O: 0.7158	NR	NR	AUC	NR
Ma 2022	RF; LR; XGBoost; Multi-Layer Perceptron TSGB (o,b,k)	Features from electronic health records (EHR), including demography and blood test results. Specific number not stated.	Preoperative and intra/Postoperative	0.7	0.3	imputation, fill the missing entries with zeros if the missing rate of one variable is more than 30%, with mean values if the missing rate is less than or equal to 30%	Split of Data (Random)	NR	O: TSGB(k) variant S: TSGB(o) variant	O: 0.7639, S: 0.8062	Logistic Regression	O: 0.6894, S: 0.7693	AUC	NR
Nudel 2021	ANN; LR; XGBoost	All Preoperative clinical variables available in MBSAQIP database	Preoperative	218403	109202	Preoperative albumin: 114,343 missing values (~26.2% of total dataset) Preoperative hematocrit: 44,969 missing values (~10.3% of total dataset)	Data were randomly split into training (50%), validation (25%), and testing (25%) cohorts.	No external validation was performed in this study.	XGBoost	0.67	LR	0.64	AUC	NR
Qiao 2023	RF; ANN; LR; SVM; LASSO; Ensemble algorithm, linear discriminant analysis Gradient Boost Machine	25 Variables	Preoperative and Postoperative	2772	1046	<1%	5-fold cross validation	NR	Linear Discriminant Analysis	0.869 in training, 0.884 in validation	D-Dimer	0.812	AUC	calibration intercept, calibration slope and Brier score
Qin 2023	RF; LR; SVM; XGBoost; Multilayer Perceptron (MLP), Long Short-Term Memory (LSTM) Network	Patient level factors, cancer level factors, treatment level factors, and laboratory data	Preoperative and Postoperative	0.3	1191	NR	10 fold cross validation, with total dataset validation	NR	XGBoost	0.908	Caprini	0.769	AUC	Evaluated using Brier Score.
RasouliDezfouli 2022	RF; Tree Enemble (TE), Gradient Boosted Trees (GBT), Fully connected deep neural network (FCDNN)	100 variables including both traditional clinical risk factors and new risk factors identified via feature selection.	Preoperative	0.7	0.3	NR	Holdout validation with random stratified sampling.	NR	Fully Connected Deep Neural Network (FCDNN)	0.901	Traditional Risk Scoring Table	0.639	AUC	NR
Ren 2022	RF; Generalized Additive Models (GAMs)	135 Variables	Preoperative/Intraoperative/ early Postoperative	52,117 inpatient surgeries	22,300 inpatient surgeries	NR	5-fold cross-validation on development cohort, bootstrapping, split of data (random)	None	Random Forest	0.82	Surgeon Assessment	0.6	AUC	NR
Shohat 2023	RF; SVM; LASSO; Gradient boosting trees	56 features including demographics, comorbidities, operative factors, and chemoprophylaxis	Preoperative	0.7	0.3	NR	5-fold Cross Validation	NR	Gradient Boosting Trees for PE/DVT	0.774 (PE), 0.759 (DVT)	Not explicitly provided	Not reported	AUC	Predicted vs. observed incidence
Wang 2022	RF; LR	all risk factors from Caprini RAM, and extra risk factors from previous works.	Preoperative	53410	14742	NR	Ten-fold cross validation	NR	Random Forest	0.839	Caprini	0.758	AUC	NR
Wang 2023 (1)	LR; XGBoost	16 Variables	Preoperative	0.8	0.2	NR	Split of Data (Random)	No external validation performed.	XGBoost	0.716	Charlson (CCI), LR	CCI: 0.515 LR: 0.709	AUC	NR
Wang 2023 (2)	RF; LR; SVM; XGBoost; Ensemble Backpropagation Neural Network	5 categories of variables including demographics, medical history, surgical information, lab tests and Postoperative monitoring.	Preoperative	0.8	0.2	NR	5-fold cross validation	NR	Ensemble Model	0.9206	Caprini score	0.5703	AUC	NR
Wei 2024	RF; LR; SVM; XGBoost; Multilayer Perception Model	36 Variables	Preoperative	NR	NR	NR	5-fold cross-validation with hyperparameter tuning.	NR	XGBoost	0.979		0.821	AUC	NR
Xue 2021	RF; LR; SVM; Gradient Boosting tree Deep Neural Network	711 Variables	Preoperative and Intraoperative (1-min intervals)	Not Specified	Not Specified	missing data were imputed using the dummy indication technique, where missing fields were replaced by 0s	5-fold cross validation	No external dataset validation performed.	GBT for DVT, DNN for PE	DVT: 0.881 PE: 0.831	NR	NR	AUC	NR
Yan 2023	RF; LR; XGBoost; SVM_Linear, SVM_RBF, LightGBM, TabNet, AdaBoost, CatBoost	26 Variables	Preoperative and intra/Postoperative	1280	320	NR, patients with missing data were excluded	Split of Data (Random)	NR	TabNet	0.74	Logistic Regression	0.67	AUC	NR
Zhang 2024	RF; LR; SVM; XGBoost; LASSO; DT	23 Variables	Preoperative	586	259	Not Specified	Split of Data (Random	Not specified	XGBoost	1	Logistic Regression	0.992	AUC	Performance assessed using calibration curves, decision curve analysis (DCA), and precision-recall curves (PRC).
